# Supplementary material for: Anti-Inflammatory Effects of Auranamide and Patriscabratine—Mechanisms and In Silico Studies
Source: Molecules. 2022 Aug 5;27(15):4992. doi: 10.3390/molecules27154992 (PMC9370761; doi:10.3390/molecules27154992)
Supplement: Supplementary file 1 [file molecules-27-04992-s001.zip]

Archive with 1 entries (1 files):
- molecules-1834665-supplementary.pdf
